# Supplementary material for: Do Vedolizumab trough Levels Predict the Outcome of Subsequent Therapy in Inflammatory Bowel Disease?
Source: Biomedicines. 2023 May 26;11(6):1553. doi: 10.3390/biomedicines11061553 (PMC10295644; doi:10.3390/biomedicines11061553)
Supplement: Supplementary file 1 [file biomedicines-11-01553-s001.zip]

Archive with 1 entries (1 files):
- biomedicines-2346594-supplementary.pdf
